# Supplementary material for: Determinants of Shoot Biomass Production in Mulberry: Combined Selection with Leaf Morphological and Physiological Traits
Source: Plants (Basel). 2019 May 6;8(5):118. doi: 10.3390/plants8050118 (PMC6571901; doi:10.3390/plants8050118)
Supplement: Supplementary file 1 [file plants-08-00118-s001.zip › supplementary/plants-471873.xls]

## Sheet: Sheet1
Table S1 Loading of PCA across the eight examined mulberry cultivars
PC1 PC2 PC3 PC4 PC5 PC6 PC7 PC8
LAmax 0.2688651 0.01713404 -0.28684900 0.248702355 -0.0306371516 -0.061482391 0.19594338 -0.136790612
SLAmax -0.1720215 0.15141971 -0.22699275 -0.343256315 -0.0847004560 -0.131506444 0.72563457 0.002574615
LLmax 0.2726544 -0.03462484 -0.28053271 0.182524975 -0.0232345478 0.087839018 -0.03145761 -0.165898793
LWmax 0.2952368 0.02377978 -0.25027300 0.036956692 -0.0249955000 -0.054391040 0.03637811 -0.396790654
PLmax 0.1806417 0.01083021 -0.18998044 0.373289417 -0.4273668047 -0.350740353 -0.07594790 0.456441092
PWmax 0.3397895 0.02046895 -0.11177687 0.098783547 0.0151159287 -0.046290858 -0.14189131 -0.212721925
LEX 0.2714114 0.09553506 -0.20203313 -0.351219894 -0.0452545625 0.008301440 0.02871578 0.259861298
WEX 0.2909503 0.18364308 -0.05692152 -0.332897148 0.0209180558 0.048417021 0.03733822 0.195021000
LNps -0.1819500 -0.16272788 -0.28144098 -0.244563948 0.2132264542 -0.453062512 -0.28676793 -0.290377970
SD -0.1193002 0.41794670 -0.19062214 0.024895744 0.0011270530 -0.366561235 -0.08437810 0.056146361
SH -0.3053315 0.04594918 -0.16863419 0.136715929 0.1442097178 -0.284389795 0.09207236 -0.044444171
WC -0.1125557 0.46001546 -0.01263068 -0.087085127 0.0006051701 0.222560951 -0.18360243 -0.157073903
d13C 0.1433974 -0.40086445 0.20903681 -0.097366527 -0.1479471031 -0.058822224 0.13530064 0.031293476
C -0.1046605 -0.21330322 -0.09570364 0.394957371 0.5387766348 -0.004561343 0.29104542 0.216738965
d15N 0.1014372 -0.14800273 -0.42304663 -0.073849191 0.1893800796 0.428254882 0.09399234 0.054449602
N -0.1982644 0.07076278 -0.36325662 0.005200509 0.1811243567 0.265701440 -0.33920348 0.359156985
chla -0.1959534 -0.32348916 -0.22949597 -0.082616566 -0.2484255641 0.107225936 -0.08513589 -0.171551463
chlb -0.2674578 -0.04556250 -0.17770582 0.042960488 -0.4151175206 0.147032985 0.01670730 0.148633631
chl -0.2506349 -0.24734843 -0.19667994 -0.039409664 -0.3067404334 0.081689667 -0.03912679 -0.133701664
car 0.1520257 -0.34019936 -0.03687381 -0.366713854 0.1735960716 -0.270857454 -0.19266459 0.271542750
PC9 PC10 PC11 PC12 PC13 PC14 PC15 PC16
LAmax 0.322400804 0.22841939 -0.08674672 -0.22679049 0.02965324 -0.165276757 0.335263858 0.5203903137
SLAmax 0.219186436 0.18157252 0.01526684 -0.02789281 -0.06980505 0.024621306 -0.172738900 -0.1093303115
LLmax -0.369966105 0.59806900 0.10279361 -0.07817571 -0.25913839 0.096060981 -0.114531024 -0.3355304761
LWmax 0.135552889 -0.36822583 -0.46137122 0.27268478 0.06694240 0.251757652 0.015756004 -0.3268002674
PLmax 0.089362476 -0.15390484 0.28545052 0.10466399 -0.06602224 0.105158531 0.090257656 -0.0905972463
PWmax 0.003396458 -0.06619088 -0.10213167 -0.03598771 -0.04153280 -0.281899063 -0.291446176 0.1037469574
LEX -0.424665752 0.05400616 0.04945206 0.02756355 0.35303619 0.221196322 -0.004951722 0.1029186192
WEX -0.165927957 -0.07057693 -0.14053180 0.17336630 0.06321570 -0.228611977 0.455899195 -0.0007195803
LNps -0.174564360 -0.01820703 0.10767787 -0.12363317 0.05073611 0.225356902 0.027724551 0.3332376055
SD 0.120687105 -0.11019176 0.05947463 -0.04840672 0.02392112 0.162502479 -0.234854012 -0.0383540165
SH -0.329563590 -0.17396235 -0.08491106 -0.23623128 -0.14779567 -0.407190576 0.340828003 -0.3551551814
WC 0.101652822 0.04900223 0.14124039 0.16123450 -0.49661010 0.335119612 0.330337443 0.0756285757
d13C 0.029799894 -0.11706975 -0.12082611 -0.50862349 -0.16240801 0.466762068 0.235177366 -0.1130376666
C -0.115255313 0.03262867 -0.08666626 0.39983100 0.01044106 0.290611030 0.063520007 0.1285618269
d15N 0.004169427 -0.50165988 0.41400522 -0.17208640 -0.22237137 -0.073470787 -0.126775646 0.0412701368
N 0.306492496 0.17903746 -0.33609247 -0.30783338 0.21560456 0.076983699 0.046696191 -0.2017372730
chla 0.174929442 0.10243880 0.18519586 0.20889791 0.25219993 -0.038654384 -0.019465333 -0.1519921687
chlb -0.321554523 -0.09422071 -0.50216777 0.02488658 -0.31056641 -0.001494103 -0.245076136 0.3556452903
chl -0.013788651 0.04997984 0.07700850 0.27500034 0.06946210 -0.047451779 0.343881651 0.0111956158
car 0.265701140 0.14184304 -0.11638377 0.24900505 -0.47852558 -0.187229515 -0.077037012 -0.0500707289
